# Supplementary material for: Influence of Agaricus bisporus establishment and fungicidal treatments on casing soil metataxonomy during mushroom cultivation
Source: BMC Genomics. 2022 Jun 15;23:442. doi: 10.1186/s12864-022-08638-x (PMC9199190; doi:10.1186/s12864-022-08638-x)
Supplement: Supplementary file 2 — Additional file 2: Table S2. ANCOM Statistical analysis on the fungi population with the significant genus data-set DAYS. [file 12864_2022_8638_MOESM2_ESM.xlsx]

## Sheet: Hoja1
Genus	W
k__Fungi;p__Basidiomycota;c__Agaricomycetes;o__Agaricales;f__Agaricaceae;g__Agaricus	55
