# Supplementary material for: Influence of Agaricus bisporus establishment and fungicidal treatments on casing soil metataxonomy during mushroom cultivation
Source: BMC Genomics. 2022 Jun 15;23:442. doi: 10.1186/s12864-022-08638-x (PMC9199190; doi:10.1186/s12864-022-08638-x)
Supplement: Supplementary file 3 — Additional file 3: Table S3. ANCOM Statistical analysis on the bacteria population with the significant genus data-set TREATMENTS-D16. [file 12864_2022_8638_MOESM3_ESM.xlsx]

## Sheet: Hoja1
Genus	W
d__Bacteria;p__Proteobacteria;c__Alphaproteobacteria;o__Reyranellales;f__Reyranellaceae;g__uncultured	56
d__Bacteria;p__Planctomycetota;c__Planctomycetes;o__Pirellulales;f__Pirellulaceae;g__Pirellula	55
d__Bacteria;p__Bacteroidota;c__Bacteroidia;o__Flavobacteriales;f__Cryomorphaceae;g__Vicingus	51
d__Bacteria;p__Bacteroidota;c__Bacteroidia;o__Chitinophagales;f__37-13;g__37-13	47
d__Bacteria;p__Myxococcota;c__Polyangia;o__Polyangiales;f__Sandaracinaceae;g__Sandaracinus	44
